# Supplementary material for: Mining the Sinorhizobium meliloti Transportome to Develop FRET Biosensors for Sugars, Dicarboxylates and Cyclic Polyols
Source: PLoS One. 2012 Sep 24;7(9):e43578. doi: 10.1371/journal.pone.0043578 (PMC3454389; doi:10.1371/journal.pone.0043578)
Supplement: Table S2 — Summary of SBPs cloned in pCYS. (XLSX) [file pone.0043578.s002.xlsx]

## Sheet: supplementary table 1
Table S2. Summary of SBPs cloned in pCYS.
SBP 1	Origin	Classification [1]	Leader peptide 2 [2, 3]	FRET 3	YFP folding 4	Ligand tested (100 µM) 5
mglBcore	E. coli			v. good	good	glucose, galactose, lactose, mannose, fucose, arabinose
SMa0067	S. meliloti	CUT2	1-18	none	none
SMa0157	S. meliloti	TRAP-T	1-26	none	poor	malonic acid
SMa0203	S. meliloti	CUT2	1-35‡	good	good	arabinose, galactose, glucose, xylose, betaine, putrescine, agmatine
SMa0252	S. meliloti	TRAP-T	1-23	none	poor	arabinose, lactose
SMa0799	S. meliloti	POPT	1-22	good	good	GABA
SMa1427	S. meliloti	CUT2	1-45‡	none	poor	glucose-6-PO4, DL-α-glycerol-PO4, tagatose, hydroxybutyric acid
SMa2129	S. meliloti	CUT2	1-36‡	poor	poor	caffeine
SMa2305	S. meliloti	CUT1	1-35‡	poor	poor	tagatose, fructose
SMb20036	S. meliloti	TRAP-T	1-26	good	good	D-quinic acid, shikimate, gallic acid, benzoic acid
SMb20072	S. meliloti	CUT2	1-19	none	good	myo-inositol
SMb20144	S. meliloti	PepT	1-23	good	good	pyruvate, glycolic acid
SMb20295	S. meliloti	TRAP-T	1-21	good	good	sialic acid (Neu5Ac), D-quinic acid
SMb20316	S. meliloti	CUT2	1-25	good	good	erythritol, dulcitol, xylitol, glycerol, sorbitol, DL-threitol
SMb20325	S. meliloti	CUT1	1-23	good	good	trehalose, glucose, lactose
SMb20410	S. meliloti	QAT	1-21	v. good	good	mannose, galactose, dulcitol, betaine
SMb20428	S. meliloti	PAAT	1-27	poor	poor	ectoine
SMb20442	S. meliloti	TRAP-T	1-24	good	good	L-fucose, mannose, glucose, arabinose, D-fucose
SMb20570	S. meliloti	NitT	1-24	v. good	good	choline, betaine
SMb20712	S. meliloti	CUT2	1-20	good	good	myo-inositol, inositol 1,4,5 triphosphate, lactose, phytic acid
SMb20856	S. meliloti	CUT2	1-19	poor	good	deoxy-D-ribose, L-fucose, L-rhamnose
SMb20902	S. meliloti	CUT2	1-23	good	good	mannose, glucose
SMb20931	S. meliloti	CUT2	1-21	v. good	good	raffinose, mellibiose, glucose, galactose, lactulose
SMb21097	S. meliloti	PAAT	1-24	none	poor	citrulline
SMb21103	S. meliloti	CUT1	1-24	poor	poor	L-fucose, D-fucose
SMb21133	S. meliloti	SulT	1-29	good	good	Na2SO4, Na2SO3, Na2S2O3
SMb21135	S. meliloti	PAAT	1-23	poor	good	glucosamine
SMb21151	S. meliloti	CUT1	1-27	poor	good	glucosamine, galactosamine
SMb21221	S. meliloti	CUT1	1-25	good	good	glucosamine, galactosamine
SMb21273	S. meliloti	POPT	1-22	poor	poor	glucose-6-PO4, glycerol-PO4, spermidine, putrescine
SMb21345	S. meliloti	CUT2	1-28‡	good	good	galactose, lactose, ribose, mannose, arabinose
SMb21353	S. meliloti	TRAP-T	1-24	good	good	pyruvate
SMb21377	S. meliloti	CUT2	1-25	poor	good	tagatose, dulcitol, sorbitol
SMb21421	S. meliloti	CUT2	1-33‡	poor	poor	tagatose, amnnose, fructose
SMb21526	S. meliloti	TauT	1-28	good	good	taurine
SMb21587	S. meliloti	CUT2	1-23	v. good	good	arabinose, L-fucose, galactose, pyruvate
SMb21647	S. meliloti	PepT	1-25	good	good	melibiose, lactose, raffinose
SMb21652	S. meliloti	CUT1	1-30	none	none
SMc00265	S. meliloti	TRAP-T	1-27	poor	good	2-oxobutyric acid
SMc00672	S. meliloti	QAT	1-26	good	good	His
SMc01496	S. meliloti	CUT1	1-22	poor	good	dulcitol, sorbitol
SMc01628	S. meliloti	CUT1	1-49‡	none	poor	xylitol
SMc01652	S. meliloti	POPT	1-23	good	good	choline, betaine, ectoine, agmatine, putrescine
SMc01827	S. meliloti	NitT	1-23	v. good	good	uridine, uracil, thymine
SMc02021	S. meliloti	CUT2	1-44‡	poor	poor	n-butyric acid, n-valeric acid
SMc02171	S. meliloti	CUT2	1-25	good	good	fructose, mannose, glucose
SMc02324	S. meliloti	CUT2	1-24	v. good	good	L-rhamnose, L-fucose, lactose, lactulose, dulcitol, tagatose, D-fucose, deoxy-D-robose, erythritol
SMc02344	S. meliloti	NitT	1-33	v. good	good	choline, betaine
SMc02415	S. meliloti	PepT	1-28	v. good	good	allantoin
SMc02509	S. meliloti	MZT	1-28	poor	good	manganese acetate, manganese chloride
SMc02514	S. meliloti	CUT1	1-22	none	poor	DL-α-glycerol PO4
SMc02737	S. meliloti	QAT	1-27	v. good	good	choline, betaine
SMc02774	S. meliloti	CUT2	1-32	v. good	good	L-fucose, L-rhamnose, D-fucose, pyruvate, mannose, arabinose
SMc02832	S. meliloti	PepT	1-30	poor	good	Val, taurine
SMc02873	S. meliloti	CUT1	1-24	good	good	sorbitol, adonitol
SMc03061	S. meliloti	CUT1	1-27	poor	good	glucose, maltotriose
SMc03196	S. meliloti	MolT	1-29	good	good	sodium molybdate
SMc04259	S. meliloti	CUT1	1-23	good	good	cellobiose, gentiobiose, maltose, lactulose, mannose, lactose, glucose, xylose
SMc04396	S. meliloti	CUT1	1-22	good	good	dextrin
RCAP_rcc03024	R. capsulatus	TRAP-T	1-26	good	good	oxaloacetate, succinate, malate, fumarate, maleiate, ctrate, pyruvate, malonate, α-ketoglutarate
RL2204	R. leguminosarum	PAAT	1-24	none	poor	Ala, Asp, Leu, Glu, Ile
RL2376	R. leguminosarum	CUT2	1-30	v. good	good	galactose, arabinose
RL2721	R. leguminosarum	CUT2	1-23	good	good	galactose, arabinose
RL3540	R. leguminosarum	HAAT	1-22	good	good	Ala, Ile
RL3617	R. leguminosarum	CUT2	1-24	good	good	galactose, arabinose
RL3745	R. leguminosarum	HAAT	1-23	good	good	Ala, Asp, Glu, Leu
pRL80060	R. leguminosarum	PAAT	1-20	good	good	mimosine
pRL110400	R. leguminosarum	HAAT	1-21	none	poor	acetylacetone
pRL120500	R. leguminosarum	TRAP-T	1-27	none	poor	protocatechuate
pRL120593	R. leguminosarum	CUT1	1-24	none	poor	kinetin
1 Characterised FRET biosensors are shown in bold
2 Leader peptide, removed on cloning the core protein, determined from use of SignalP or TatP ( ‡ ) (2, 3)
3 FRET signal classified from 527:475									none: 527/475 ratio = 0.5-0.6 (value obtained from the fluorescent decay of eCFP at 527 nm)		none: 527/475 ratio = 0.5-0.6 (value obtained from the fluorescent decay of eCFP at 527 nm)		none: 527/475 ratio = 0.5-0.6 (value obtained from the fluorescent decay of eCFP at 527 nm)		none: 527/475 ratio = 0.5-0.6 (value obtained from the fluorescent decay of eCFP at 527 nm)		none: 527/475 ratio = 0.5-0.6 (value obtained from the fluorescent decay of eCFP at 527 nm)		none: 527/475 ratio = 0.5-0.6 (value obtained from the fluorescent decay of eCFP at 527 nm)		none: 527/475 ratio = 0.5-0.6 (value obtained from the fluorescent decay of eCFP at 527 nm)		none: 527/475 ratio = 0.5-0.6 (value obtained from the fluorescent decay of eCFP at 527 nm)		none: 527/475 ratio = 0.5-0.6 (value obtained from the fluorescent decay of eCFP at 527 nm)		none: 527/475 ratio = 0.5-0.6 (value obtained from the fluorescent decay of eCFP at 527 nm)		none: 527/475 ratio = 0.5-0.6 (value obtained from the fluorescent decay of eCFP at 527 nm)		none: 527/475 ratio = 0.5-0.6 (value obtained from the fluorescent decay of eCFP at 527 nm)		none: 527/475 ratio = 0.5-0.6 (value obtained from the fluorescent decay of eCFP at 527 nm)		none: 527/475 ratio = 0.5-0.6 (value obtained from the fluorescent decay of eCFP at 527 nm)		none: 527/475 ratio = 0.5-0.6 (value obtained from the fluorescent decay of eCFP at 527 nm)		none: 527/475 ratio = 0.5-0.6 (value obtained from the fluorescent decay of eCFP at 527 nm)		none: 527/475 ratio = 0.5-0.6 (value obtained from the fluorescent decay of eCFP at 527 nm)		none: 527/475 ratio = 0.5-0.6 (value obtained from the fluorescent decay of eCFP at 527 nm)		none: 527/475 ratio = 0.5-0.6 (value obtained from the fluorescent decay of eCFP at 527 nm)		none: 527/475 ratio = 0.5-0.6 (value obtained from the fluorescent decay of eCFP at 527 nm)		none: 527/475 ratio = 0.5-0.6 (value obtained from the fluorescent decay of eCFP at 527 nm)
	527/475 = 0.5-0.6; none								poor: 527/475 ratio = 0.6-0.7		poor: 527/475 ratio = 0.6-0.7		poor: 527/475 ratio = 0.6-0.7		poor: 527/475 ratio = 0.6-0.7		poor: 527/475 ratio = 0.6-0.7		poor: 527/475 ratio = 0.6-0.7		poor: 527/475 ratio = 0.6-0.7		poor: 527/475 ratio = 0.6-0.7		poor: 527/475 ratio = 0.6-0.7		poor: 527/475 ratio = 0.6-0.7		poor: 527/475 ratio = 0.6-0.7		poor: 527/475 ratio = 0.6-0.7		poor: 527/475 ratio = 0.6-0.7		poor: 527/475 ratio = 0.6-0.7		poor: 527/475 ratio = 0.6-0.7		poor: 527/475 ratio = 0.6-0.7		poor: 527/475 ratio = 0.6-0.7		poor: 527/475 ratio = 0.6-0.7		poor: 527/475 ratio = 0.6-0.7		poor: 527/475 ratio = 0.6-0.7		poor: 527/475 ratio = 0.6-0.7
	527/475 = 0.6-0.7; poor								good: 527/475 ratio = 0.7-2		good: 527/475 ratio = 0.7-2		good: 527/475 ratio = 0.7-2		good: 527/475 ratio = 0.7-2		good: 527/475 ratio = 0.7-2		good: 527/475 ratio = 0.7-2		good: 527/475 ratio = 0.7-2		good: 527/475 ratio = 0.7-2		good: 527/475 ratio = 0.7-2		good: 527/475 ratio = 0.7-2		good: 527/475 ratio = 0.7-2		good: 527/475 ratio = 0.7-2		good: 527/475 ratio = 0.7-2		good: 527/475 ratio = 0.7-2		good: 527/475 ratio = 0.7-2		good: 527/475 ratio = 0.7-2		good: 527/475 ratio = 0.7-2		good: 527/475 ratio = 0.7-2		good: 527/475 ratio = 0.7-2		good: 527/475 ratio = 0.7-2		good: 527/475 ratio = 0.7-2
	527/475 = 0.7-2; good								v. good: 527/475 ratio > 2		v. good: 527/475 ratio > 2		v. good: 527/475 ratio > 2		v. good: 527/475 ratio > 2		v. good: 527/475 ratio > 2		v. good: 527/475 ratio > 2		v. good: 527/475 ratio > 2		v. good: 527/475 ratio > 2		v. good: 527/475 ratio > 2		v. good: 527/475 ratio > 2		v. good: 527/475 ratio > 2		v. good: 527/475 ratio > 2		v. good: 527/475 ratio > 2		v. good: 527/475 ratio > 2		v. good: 527/475 ratio > 2		v. good: 527/475 ratio > 2		v. good: 527/475 ratio > 2		v. good: 527/475 ratio > 2		v. good: 527/475 ratio > 2		v. good: 527/475 ratio > 2		v. good: 527/475 ratio > 2
	527/475 > 2; v. good
4 Folding of YFP classified as good (>x) or poor (<y)
5 Ligands for which a change in FRET ratio was observed are shown in bold. All saccharides were in D-form and all amino acids in L-form unless specified.
Shaded in green are results for 10 SBPs which show poor FRET but good emission from YFP (suggesting that YFP is functional).
1. Saier MH (2000) A functional-phylogenetic classification system for transmembrane solute transporters. Microbiol Mol Biol Rev 64: 354-411.
2. Bendtsen JD, Nielsen H, von Heijne G, Brunak S (2004) Improved Prediction of Signal Peptides: SignalP 3.0. J Mol Biol 340: 783-795.
3. Bendtsen JD, Nielsen H, Widdick D, Palmer T, Brunak S (2005) Prediction of twin-arginine signal peptides. BMC Bioinform 6: 167.
